# Supplementary material for: Genomic characterization of enteropathogenic Escherichia coli (EPEC) of avian origin and rabbit ileal loop response; a pet macaw (Ara chloropterus) as a possible zoonotic reservoir
Source: Vet Q. 2020 Dec 3;40(1):331–41. doi: 10.1080/01652176.2020.1845916 (PMC7717848; doi:10.1080/01652176.2020.1845916)
Supplement: Supplemental Material [file TVEQ_A_1845916_SM5866.xlsx]

## Sheet: Planilha1
Detected virulence factors in silico	minimum threshold for identity/coverage ≧90%
gene	virulence factor description
aec17	hypothetical protein
aec18	hypothetical protein
aec19	hypothetical protein
aec22	hypothetical protein
aec23	hypothetical protein
aec24	lipoprotein
aec25	hypothetical protein
aec26	hypothetical protein
aec28	hypothetical protein
aec29	hypothetical protein
aec30	IcmF-like protein
aec31	hypothetical protein
aec32	Hcp-like protein
artj	E.coli artP artI artQ artM and artJ genes.
b2854	Putative lytic transglycosylase Adherence Hemorrhagic coli pilus
b2972	Prepilin peptidase Adherence Hemorrhagic coli pilus
bfpA	Escherichia coli strain RN587/1 bundlin beta-6 precursor (bfpA) gene bfpA-beta-6 allele complete cds.
bfpB	BfpB secretin
bfpC	BfpC bitopic inner membrane protein
bfpD	BfpD ATPase protein
bfpE	BfpE polytopic inner membrane protein
bfpF	retraction ATPase BfpF
bfpG	BFP biogenesis protein BfpG
bfpH	BfpH lipoprotein
bfpI	prepilin BfpI
bfpJ	prepilin BfpJ
bfpK	prepilin BfpK
bfpL	BFP biogenesis protein BfpL
bfpP	prepilin peptidase BfpP
bfpT	transcriptional regulator BfpT
bfpU	periplasmic protein
bfpV	transcriptional regulator BfpV
bfpW	transcriptional regulator BfpW
cadA	gb|AY319765.1|:1081-3256 Escherichia coli cadBA operon partial sequence
cah	AidA-I adhesin
cba	colicin B
cdtA	cytolethal distending toxin A
cdtB	cytolethal distending toxin B
cdtC	cytolethal distending toxin C
cesD	chaperone for EspB and EspD [TTSS (VF0191)]
cesD2	chaperone for EspD [LEE encoded T3SS (SS020)]
cesF	T3SS chaperone CesF
cesT	multieffector chaperone [LEE encoded T3SS (SS020)]
cfaA	putative fimbrial protein
cfaB	fimbrial subunit
cfaC	hypothetical protein
cfaD	pilus biogenesis initiator protein
cheA	chemotaxis protein CheA
cheB	chemotaxis-specific methylesterase
cheR	chemotaxis methyltransferase CheR
cheW	purine-binding chemotaxis protein
cheY	chemotaxis regulatory protein CheY
cheZ	chemotaxis regulator CheZ
cif	Type III secretion system effector Cif cyclomodulin
clpC	ClpC
clpF	ClpF
clpH	fimbrial protein
clpL	CS31A minor subunit
clpV	ATP-dependent Clp proteinase Aec27 ATP-binding chain with chaperone activity
cma	Plasmid pColBM-Cl139 from E.coli cma gene encoding colicin M activity peptide complete cds.
csgA	cryptic curlin major subunit
csgB	minor curlin subunit CsgB
csgC	putative curli production protein CsgC
csgD	putative 2-component transcriptional regulator for 2nd curli operon
csgE	curli assembly protein CsgE
csgF	curli assembly protein CsgF
csgG	curli production assembly/transport component 2nd curli operon
eae	intimin
eaeH	invasin
EcE24377A_0237	hypothetical protein
ECO103_3601	T3SS component
ECO103_3616	T3SS component
ECO103_3617	T3SS component
ECO103_3629	hypothetical protein
ECO103_3634	T3SS component
ECO103_3635	T3SS component
ECO103_3636	T3SS component
ECO103_3637	T3SS component
ECO26_5249	hypothetical protein
ecpA	MatB precursor
ecpB	Hypothetical protein yagY precursor
ecpC	outer membrane usher protein
ecpD	hypothetical protein
ecpR	transcriptional regulator
ECS88_3547	lipoprotein NlpI
efa1	EHEC factor for adherence
ehaA	AidA-I adhesin-like protein
ehaB	structural protein
entA	23-dihydro-23-dihydroxybenzoate dehydrogenase
entB	isochorismatase
entC	isochorismate synthase 1
entD	phosphopantetheinyl transferase component of enterobactin synthase multienzyme complex
entE	23-dihydroxybenzoate-AMP ligase component of enterobactin synthase multienzyme complex
entF	enterobactin synthase multienzyme complex component ATP-dependent
entS	enterobactin exporter iron-regulated
escC	T3SS structure protein EscC
escD	T3SS structure protein EscD
escF	T3SS structure protein EscF
escJ	T3SS structure protein EscJ
escN	T3SS structure protein EscN
escR	T3SS structure protein EscR
escS	T3SS structure protein EscS
escT	T3SS structure protein EscT
escU	secretion system apparatus protein SsaU
escV	T3SS structure protein EscV
espA	translocator EspA
espB	translocator EspB
espD	translocator EspD
espF	T3SS effector EspF
espG	T3SS effector EspG
espH	T3SS effector EspH
espJ	T3SS secreted effector EspJ-like protein
espL1	hypothetical protein
espL2	enterotoxin
espL3	Escherichia coli O157:H7 str. Sakai DNA complete genome PTS system arbutin-like IIC component
espL4	T3SS effector-like protein EspL
espM1	chaperone protein
espO1-1	hypothetical protein
espR1	T3SS effector-like protein EspR
espT	Type III secretion system effector EspT Rho guanine exchange factor
espX1	T3SS effector-like protein EspX
espX4	Type III secretion system effector EspX4
espX5	hypothetical protein
faeD	K88 fimbrial usher protein FaeD
faeE	K88 fimbrial chaperone protein FaeE
fepA	ferrienterobactin outer membrane transporter
fepB	ferrienterobactin ABC transporter periplasmic binding protein
fepC	ferrienterobactin ABC transporter ATPase
fepD	ferrienterobactin ABC transporter permease
fepE	ferric enterobactin transport protein FepE
fepG	iron-enterobactin ABC transporter permease
fes	enterobactin/ferric enterobactin esterase
fimA	type 1 fimbriae major subunit FimA
fimB	tyrosine recombinase/inversion of on/off regulator of fimA
fimC	chaperone FimC periplasmic
fimD	outer membrane usher protein type 1 fimbrial synthesis
fimD	fimbrial outer membrane usher protein
fimE	tyrosine recombinase
fimF	minor component FimF of type 1 fimbriae
fimG	minor component FimG of type 1 fimbriae
fimG	fimbrial-like adhesin protein
fimH	adhesin
fimI	FimI fimbrial protein
flgA	flagellar basal body P-ring biosynthesis protein FlgA
flgB	flagellar basal body rod protein FlgB
flgC	flagellar basal body rod protein FlgC
flgD	flagellar basal body rod modification protein
flgE	flagellar hook protein FlgE
flgF	flagellar basal body rod protein FlgF
flgG	flagellar basal body rod protein FlgG
flgH	flagellar basal body L-ring protein
flgI	flagellar basal body P-ring protein
flgJ	flagellar rod assembly protein/muramidase FlgJ
flgK	flagellar hook-associated protein FlgK
flgL	flagellar hook-associated protein FlgL
flgN	flagella synthesis protein FlgN
flhA	flagellar biosynthesis protein FlhA
flhB	flagellar biosynthesis protein FlhB
flhC	transcriptional activator FlhC
flhD	transcriptional activator FlhD
flhE	flagellar protein
fliA	flagellar biosynthesis sigma factor
fliE	flagellar hook-basal body protein FliE
fliF	flagellar MS-ring protein
fliG	flagellar motor switch protein G
fliH	flagellar assembly protein H
fliI	flagellum-specific ATP synthase
fliJ	flagellar biosynthesis chaperone
fliK	flagellar hook-length control protein
fliL	flagellar basal body-associated protein FliL
fliM	flagellar motor switch protein FliM
fliN	flagellar motor switch protein FliN
fliO	flagellar biosynthesis protein FliO
fliP	flagellar biosynthesis protein FliP
fliQ	flagellar biosynthesis protein FliQ
fliR	flagellar biosynthesis protein FliR
fliS	flagellar protein FliS
fliT	flagellar biosynthesis protein FliT
fliY	cystine transporter subunit
fliZ	flagella biosynthesis protein FliZ
flk	flagella biosynthesis regulator
gadX	HTH-type transcriptional regulator gadX
glrA	positive regulator GrlA
glrR	negative regulator GrlR
gspC	putative type II secretion protein GspC
gspD	general secretion pathway protein D
gspE	general secretory pathway protein E
gspF	general secretion pathway protein F
gspG	general secretion pathway protein G
gspH	general secretion pathway protein H
gspI	general secretion pathway protein I
gspJ	general secretion pathway protein J
gspK	general secretion pathway protein K
gspL	GspL-like protein
gspM	putative general secretion pathway protein YghD
hcp	hypothetical protein
hlyE	hemolysin E
hofB	hypothetical protein
hofC	type IV pilin biogenesis protein
hofq	Outer membrane secretin Adherence Hemorrhagic coli pilus
ibeB	copper/silver efflux system outer membrane protein CusC
ibeC	hypothetical protein
iss2	Escherichia coli Iss (iss) gene complete cds.
ler	transcription regulator Ler
map	T3SS effector Map
matF	Mat/Ecp fimbriae periplasmic chaperone protein
motA	flagellar motor protein MotA
motB	flagellar motor protein MotB
mpc	regulator Mpc
nada	Escherichia coli str. K-12 substr. MG1655 complete genome
nadb	Escherichia coli str. K-12 substr. MG1655 complete genome
nleA	T3SS effector NleA
nleB1	T3SS effector NleB
nleD	T3SS secreted effector NleD-like protein
nleE	Type III secretion system effector NleE
nleG2-2	T3SS effector NleG
nleG2-2	T3SS effector NleG
nleG2-4	hypothetical protein
nleG7	T3SS effector NleG
nleH1	Type III secretion system effector NleH1
nleH1-1	T3SS secreted effector NleH
ompt	E. coli ompT gene for outer membrane protease.
ppda	Pilin-like protein minor pilin or pseudo pilin Adherence Hemorrhagic coli pilus
ppdb	Pilin-like protein minor pilin or pseudo pilin Adherence Hemorrhagic coli pilus
ppdc	Pilin-like protein minor pilin or pseudopilin Adherence Hemorrhagic coli pilus
ppdD	putative major pilin subunit
rorf8	T3SS component
sepD	secretion switching protein SepD
sepL	secretion switching protein SepL
sepQ	T3SS structure protein SepQ
sepZ	T3SS effector EspZ
stgA	StgA
stgB	StgB
stgC	StgC
stgD	StgD
tar/cheM	methyl-accepting chemotaxis protein II
tir	translocated intimin receptor Tir
trat	Plasmid R100 (from E.coli) complement resistance (traT) gene.
vat	vacuolating autotransporter toxin
vgrG	hypothetical protein
ycbF	putativi pili assembly chaperone
ycbQ	putative fimbrial-like protein
ycbR	putative chaperone
ycbS	PapC-like porin protein involved in fimbrial biogenesis
ycbT	fimbrial protein
ycbU	hypothetical protein
ycbV	putative fimbrial-like protein
ycfz	putative factor
ygdb	Pilin-like protein minor pilin or pseudo pilin Adherence Hemorrhagic coli pilus
ygeG	hypothetical protein
ygeH	transcriptional regulator
yggr	Retraction ATPase Adherence Hemorrhagic coli pilus
yghg	Pilotin Secretion system Type II Secretion System
Z0263	hypothetical protein
Z0265	hypothetical protein
Z1307	outer membrane protein A
Z2200	putative major fimbrial subunit
Z2201	putative fimbrial chaperone protein
Z2204	putative fimbrial-like protein
Z2206	putative adhesin; FimH protein
