# Supplementary material for: Genomic characterization of enteropathogenic Escherichia coli (EPEC) of avian origin and rabbit ileal loop response; a pet macaw (Ara chloropterus) as a possible zoonotic reservoir
Source: Vet Q. 2020 Dec 3;40(1):331–41. doi: 10.1080/01652176.2020.1845916 (PMC7717848; doi:10.1080/01652176.2020.1845916)
Supplement: Supplemental Material [file TVEQ_A_1845916_SM5859.xlsx]

## Sheet: Sheet1
Host	GenBank Assembly barcode	Serotype	Phylogroup	MLST	Type of host
Ec001	SAMN00210616	O128:H21	B1	ST7	human
Ec002	SAMN02603424	O1:H7	B2	ST95	poultry
Ec003	SAMN09954466	O153:H21	B1	ST40	cat
Ec004	SAMN01911278	O157:H7	D/E	ST11	human
Ec005	SAMEA35192668	O127:H6	B2	ST15	human
Ec006	SAMN02603636	O55:H7	E	ST335	human
Ec007	SAMN11605913	O109:H21	B1	ST40	macaw
Ec008	SAMN00210682	O111:H21	B1	ST40	human
Ec009	SAMN00210684	O111:H21	B1	ST40	human
Ec010	SAMN00210679	O111:H21	B1	ST40	human
Ec011	SAMN02680129	O112:H21	B1	ST40	human
Ec012	SAMN04009860	O8:H21	A	ST3202	human
Ec013	SAMN03076177	O8:H21	A	ST1284	human
Ec014	SAMN04880558	O21:H21	B1	ST155	turkey
Ec015	SAMN03784995	O159:H21	B1	ST641	human
Ec016	SAMN02428994	O8:H21	B1	ST345	mouse
Ec017	SAMN05452878	O109:H48	E	ST2946	antilocapra
Ec018	SAMN05439349	O109:H14	B1	ST1086	bovine
Ec019	SAMN05163745	O109:H21	B1	ST40	human
Ec020	SAMN04992541	O109:H30	D/E	ST5267	rabbit
Ec021	SAMN04902890	O109:H21	B1	ST40	deer
Ec022	SAMN05163769	O21:H21	B1	ST40	human
Ec023	SAMN05170696	O154:H21	B1	ST40	human
Ec024	SAMN05171864	O111:H21	B1	ST40	human
Ec025	SAMN05163748	O111:H21	B1	ST40	human
Ec026	SAMN05163777	O111:H21	B1	ST40	human
Ec027	SAMN03107817	O16:H48	B1	ST1060	human
